# Supplementary material for: Concordance of p16INK4a and E6*I mRNA among HPV-DNA-Positive Oropharyngeal, Laryngeal, and Oral Cavity Carcinomas from the ICO International Study
Source: Cancers (Basel). 2022 Aug 4;14(15):3787. doi: 10.3390/cancers14153787 (PMC9367257; doi:10.3390/cancers14153787)
Supplement: Supplementary file 1 [file cancers-14-03787-s001.zip]

Archive with 1 entries (1 files):
- cancers-1822156-supplementary.pdf
